# Supplementary material for: A new, genetically divergent species of Pseudobaikalia Lindholm, 1909 (Caenogastropoda, Baicaliidae)
Source: Zookeys. 2016 May 26;(593):1–14. doi: 10.3897/zookeys.593.8511 (PMC4926627; doi:10.3897/zookeys.593.8511)
Supplement: XML Treatment for PSEUDOBAIKALIA [file zookeys.593.8511-treatment1.xml]

<!DOCTYPE tp:taxon-treatment
  PUBLIC "-//TaxonX//DTD Taxonomic Treatment Publishing DTD v0 20100105//EN" "tax-treatment-NSO.dtd">
<tp:taxon-treatment xmlns:tp="http://www.plazi.org/taxpub"><tp:treatment-meta><kwd-group><label>Taxon classification</label><kwd><named-content content-type="kingdom">Animalia</named-content></kwd><kwd><named-content content-type="order">Littorinimorpha</named-content></kwd><kwd><named-content content-type="family">Baicaliidae</named-content></kwd></kwd-group><mixed-citation publication-type="journal"><person-group><name><surname>Sitnikova</surname><given-names>Tatiana</given-names></name><name><surname>Kovalenkova</surname><given-names>Maria</given-names></name><name><surname>Peretolchina</surname><given-names>Tatiana</given-names></name><name><surname>Sherbakov</surname><given-names>Dmitry</given-names></name></person-group><article-title>A new, genetically divergent species of <italic><tp:taxon-name><tp:taxon-name-part taxon-name-part-type="genus">Pseudobaikalia</tp:taxon-name-part></tp:taxon-name></italic> Lindholm, 1909 (<tp:taxon-name><tp:taxon-name-part taxon-name-part-type="subclass">Caenogastropoda</tp:taxon-name-part></tp:taxon-name>, <tp:taxon-name><tp:taxon-name-part taxon-name-part-type="family">Baicaliidae</tp:taxon-name-part></tp:taxon-name>)</article-title><source>Zookeys</source><day>26</day><month>5</month><year>2016</year><volume>2016</volume><issue>593</issue><fpage>1</fpage><lpage>14</lpage><pub-id pub-id-type="doi">10.3897/zookeys.593.8511</pub-id></mixed-citation></tp:treatment-meta><tp:nomenclature><label>Genus</label><tp:taxon-name>
              <tp:taxon-name-part taxon-name-part-type="genus">PSEUDOBAIKALIA</tp:taxon-name-part>
            </tp:taxon-name><tp:taxon-authority>Lindholm, 1909</tp:taxon-authority><tp:nomenclature-citation-list><tp:nomenclature-citation><tp:taxon-name><tp:taxon-name-part taxon-name-part-type="genus">Baikalia</tp:taxon-name-part> (<tp:taxon-name-part taxon-name-part-type="subgenus">Pseudobaikalia</tp:taxon-name-part>)</tp:taxon-name><comment> Lindholm, 1909: 42. Type-species: <tp:taxon-name><tp:taxon-name-part taxon-name-part-type="genus">Baikalia</tp:taxon-name-part> <tp:taxon-name-part taxon-name-part-type="species">jentteriana</tp:taxon-name-part></tp:taxon-name> 1909 (by original designation). </comment></tp:nomenclature-citation><tp:nomenclature-citation><tp:taxon-name><tp:taxon-name-part taxon-name-part-type="genus">Baicalia</tp:taxon-name-part> (<tp:taxon-name-part taxon-name-part-type="subgenus">Pseudobaicalia</tp:taxon-name-part>)</tp:taxon-name><comment>: <xref ref-type="bibr" rid="B15">Kozhov 1936</xref>: 85 (type species <tp:taxon-name><tp:taxon-name-part taxon-name-part-type="genus">Baikalia</tp:taxon-name-part> <tp:taxon-name-part taxon-name-part-type="species">contabulata</tp:taxon-name-part></tp:taxon-name> Dybowski, 1875). </comment></tp:nomenclature-citation><tp:nomenclature-citation><tp:taxon-name><tp:taxon-name-part taxon-name-part-type="genus">Pseudobaikalia</tp:taxon-name-part></tp:taxon-name><comment>: <xref ref-type="bibr" rid="B23">Sitnikova 1991</xref>: 285 (female reproductive system morphology); <xref ref-type="bibr" rid="B25">Sitnikova et al. 2004</xref>: 947 (type species <tp:taxon-name><tp:taxon-name-part taxon-name-part-type="genus">Baicalia</tp:taxon-name-part> <tp:taxon-name-part taxon-name-part-type="species">jentteriana</tp:taxon-name-part></tp:taxon-name>, species composition); <xref ref-type="bibr" rid="B11">Kantor et al. 2010</xref>: 28 (type species <tp:taxon-name><tp:taxon-name-part taxon-name-part-type="genus">Baikalia</tp:taxon-name-part> <tp:taxon-name-part taxon-name-part-type="species">jentteriana</tp:taxon-name-part></tp:taxon-name>, list of species). </comment></tp:nomenclature-citation></tp:nomenclature-citation-list></tp:nomenclature><tp:treatment-sec sec-type="diagnosis"><title>Diagnosis.</title><p>Shell elongated, height up to 10 mm at 5–6 well rounded or shouldered whorls, smooth or with transverse fine ribs, oval aperture with simple evenly rounded outer lip, without umbilicus, protoconch discoidal, lateral radular teeth with square face, its width equal to length of outer wing; length of capsule gland equal to albumen gland, loop of oviduct long, reaching the proximal end of albumen gland, oviduct loop a cluster that includes from 2–7 ‘tube-like evaginations’, sometimes beyond the albumen gland.</p></tp:treatment-sec><tp:treatment-sec sec-type="remarks"><title>Remarks.</title><p>The earlier diagnosis of genus (subgenus) <italic><tp:taxon-name><tp:taxon-name-part taxon-name-part-type="genus">Pseudobaikalia</tp:taxon-name-part></tp:taxon-name></italic> involved only conchiological traits (<xref ref-type="bibr" rid="B16">Lindholm 1909</xref>, <xref ref-type="bibr" rid="B15">Kozhov 1936</xref>) or morphology of reproductive system (<xref ref-type="bibr" rid="B23">Sitnikova 1991</xref>). Presently, the morphological details obtained from our study of <italic><tp:taxon-name><tp:taxon-name-part taxon-name-part-type="genus">Pseudobaikalia</tp:taxon-name-part> <tp:taxon-name-part taxon-name-part-type="species">michelae</tp:taxon-name-part></tp:taxon-name></italic> sp. n. and early published data on radular teeth (<xref ref-type="bibr" rid="B15">Kozhov 1936</xref>) and protoconchs (<xref ref-type="bibr" rid="B24">Sitnikova et al. 2001</xref>) conform to the emended diagnosis of the genus <italic><tp:taxon-name><tp:taxon-name-part taxon-name-part-type="genus">Pseudobaikalia</tp:taxon-name-part></tp:taxon-name></italic>. Besides <italic><tp:taxon-name><tp:taxon-name-part taxon-name-part-type="genus">Pseudobaikalia</tp:taxon-name-part> <tp:taxon-name-part taxon-name-part-type="species">michelae</tp:taxon-name-part></tp:taxon-name></italic> sp. n. the genus includes <italic><tp:taxon-name><tp:taxon-name-part taxon-name-part-type="genus">Baikalia</tp:taxon-name-part> <tp:taxon-name-part taxon-name-part-type="species">jentteriana</tp:taxon-name-part></tp:taxon-name></italic>, Lindholm, 1909, <italic><tp:taxon-name><tp:taxon-name-part taxon-name-part-type="genus">Baikalia</tp:taxon-name-part> <tp:taxon-name-part taxon-name-part-type="species">contabulata</tp:taxon-name-part></tp:taxon-name></italic> (Dybowski, 1875), <italic><tp:taxon-name><tp:taxon-name-part taxon-name-part-type="genus">Baikalia</tp:taxon-name-part> <tp:taxon-name-part taxon-name-part-type="species">pulla</tp:taxon-name-part> <tp:taxon-name-part taxon-name-part-type="subspecies">pulla</tp:taxon-name-part></tp:taxon-name></italic> (Dybowski, 1875) (= <italic><tp:taxon-name><tp:taxon-name-part taxon-name-part-type="genus">Baikalia</tp:taxon-name-part> <tp:taxon-name-part taxon-name-part-type="species">subcilindrica</tp:taxon-name-part></tp:taxon-name></italic> Lindholm, 1909), <italic><tp:taxon-name><tp:taxon-name-part taxon-name-part-type="genus">Pseudobaikalia</tp:taxon-name-part> <tp:taxon-name-part taxon-name-part-type="species">pulla</tp:taxon-name-part> <tp:taxon-name-part taxon-name-part-type="subspecies">tenuicosta</tp:taxon-name-part></tp:taxon-name></italic> (Lindholm, 1909), <italic><tp:taxon-name><tp:taxon-name-part taxon-name-part-type="genus">Pseudobaikalia</tp:taxon-name-part> <tp:taxon-name-part taxon-name-part-type="species">elegantula</tp:taxon-name-part></tp:taxon-name></italic> (Lindholm, 1909), <italic><tp:taxon-name><tp:taxon-name-part taxon-name-part-type="genus">Pseudobaikalia</tp:taxon-name-part> <tp:taxon-name-part taxon-name-part-type="species">cancellata</tp:taxon-name-part></tp:taxon-name></italic> (Lindholm, 1909), and <italic><tp:taxon-name><tp:taxon-name-part taxon-name-part-type="genus">Pseudobaikalia</tp:taxon-name-part> <tp:taxon-name-part taxon-name-part-type="species">zachwatkini</tp:taxon-name-part></tp:taxon-name></italic> (Kozhov, 1936). The shell photos of the types of these earlier described species are presented here for the first time (Fig. <xref ref-type="fig" rid="F2">2D–K</xref>).</p></tp:treatment-sec><tp:treatment-sec><!--Section generated to contain objects referenced in tp:taxon-treatment.--><fig id="F2" position="float" orientation="portrait"><label>Figure 2.</label><caption><p>Shells of the type specimens of <italic><tp:taxon-name><tp:taxon-name-part taxon-name-part-type="genus">Pseudobaikalia</tp:taxon-name-part> <tp:taxon-name-part taxon-name-part-type="species">michelae</tp:taxon-name-part></tp:taxon-name></italic> sp. n. and syntypes of other species of <italic><tp:taxon-name><tp:taxon-name-part taxon-name-part-type="genus">Pseudobaikalia</tp:taxon-name-part></tp:taxon-name></italic> genus from <named-content xmlns:xlink="http://www.w3.org/1999/xlink" content-type="dwc:institutional_code" xlink:type="simple">ZIN</named-content> collection. <bold>A</bold> Holotype <italic><tp:taxon-name><tp:taxon-name-part taxon-name-part-type="genus">Pseudobaikalia</tp:taxon-name-part> <tp:taxon-name-part taxon-name-part-type="species">michelae</tp:taxon-name-part></tp:taxon-name></italic> sp. n. <bold>B</bold> Paratypes <italic><tp:taxon-name><tp:taxon-name-part taxon-name-part-type="genus">Pseudobaikalia</tp:taxon-name-part> <tp:taxon-name-part taxon-name-part-type="species">michelae</tp:taxon-name-part></tp:taxon-name></italic> sp. n. used for analyses <bold>C</bold> <italic><tp:taxon-name><tp:taxon-name-part taxon-name-part-type="genus">Pseudobaikalia</tp:taxon-name-part> <tp:taxon-name-part taxon-name-part-type="species">michelae</tp:taxon-name-part></tp:taxon-name></italic> sp. n. (=<tp:taxon-name><tp:taxon-name-part taxon-name-part-type="genus">Leucosia</tp:taxon-name-part> <tp:taxon-name-part taxon-name-part-type="species">angarensis</tp:taxon-name-part> <tp:taxon-name-part taxon-name-part-type="infraspecific-rank">var.</tp:taxon-name-part> <tp:taxon-name-part taxon-name-part-type="variety">pulla</tp:taxon-name-part></tp:taxon-name>, det. Dybowski, No. 1) <bold>D</bold> <italic><tp:taxon-name><tp:taxon-name-part taxon-name-part-type="genus">Pseudobaikalia</tp:taxon-name-part> <tp:taxon-name-part taxon-name-part-type="species">elegantula</tp:taxon-name-part></tp:taxon-name></italic> (No. 2) <bold>E</bold> <italic><tp:taxon-name><tp:taxon-name-part taxon-name-part-type="genus">Pseudobaikalia</tp:taxon-name-part> <tp:taxon-name-part taxon-name-part-type="species">jentteriana</tp:taxon-name-part></tp:taxon-name></italic> (No. 1) <bold>F</bold> <italic><tp:taxon-name><tp:taxon-name-part taxon-name-part-type="genus">Pseudobaikalia</tp:taxon-name-part> <tp:taxon-name-part taxon-name-part-type="species">pulla</tp:taxon-name-part> <tp:taxon-name-part taxon-name-part-type="subspecies">pulla</tp:taxon-name-part></tp:taxon-name></italic> (No. 1) <bold>G</bold> <italic><tp:taxon-name><tp:taxon-name-part taxon-name-part-type="genus">Pseudobaikalia</tp:taxon-name-part> <tp:taxon-name-part taxon-name-part-type="species">pulla</tp:taxon-name-part> <tp:taxon-name-part taxon-name-part-type="subspecies">tenuicosta</tp:taxon-name-part></tp:taxon-name></italic> (No.1) <bold>H</bold> <italic><tp:taxon-name><tp:taxon-name-part taxon-name-part-type="genus">Pseudobaikalia</tp:taxon-name-part> <tp:taxon-name-part taxon-name-part-type="species">zachwatkini</tp:taxon-name-part></tp:taxon-name></italic> (No. 1) <bold>I</bold> <italic><tp:taxon-name><tp:taxon-name-part taxon-name-part-type="genus">Parabaikalia</tp:taxon-name-part> <tp:taxon-name-part taxon-name-part-type="species">elata</tp:taxon-name-part></tp:taxon-name></italic> (=<italic><tp:taxon-name><tp:taxon-name-part taxon-name-part-type="genus">Baikalia</tp:taxon-name-part> <tp:taxon-name-part taxon-name-part-type="species">angarensis</tp:taxon-name-part> <tp:taxon-name-part taxon-name-part-type="subspecies">elata</tp:taxon-name-part></tp:taxon-name></italic>, No.1) <bold>J</bold> <italic><tp:taxon-name><tp:taxon-name-part taxon-name-part-type="genus">Pseudobaikalia</tp:taxon-name-part> <tp:taxon-name-part taxon-name-part-type="species">cancellata</tp:taxon-name-part></tp:taxon-name></italic> (No. 1) <bold>K</bold> <italic><tp:taxon-name><tp:taxon-name-part taxon-name-part-type="genus">Pseudobaikalia</tp:taxon-name-part> <tp:taxon-name-part taxon-name-part-type="species">contabulata</tp:taxon-name-part></tp:taxon-name></italic> (No. 1). Scale bar 1 mm.</p></caption><graphic xmlns:xlink="http://www.w3.org/1999/xlink" xlink:href="zookeys-593-001-g002.jpg" position="float" orientation="portrait" xlink:type="simple" id="oo_90018.jpg"/></fig></tp:treatment-sec><ref-list><ref id="B15"><mixed-citation xmlns:xlink="http://www.w3.org/1999/xlink" xlink:type="simple">
          <person-group><name name-style="western"><surname>Kozhov</surname><given-names>MM</given-names></name></person-group> (<year>1936</year>) <article-title>Molluscs of Lake Baikal — systematics, distribution, ecology, some data on genesis and history.</article-title> <source>Trudy Baikal’skoi Limnologicheskoi Stantzii</source> <volume>8</volume>: <fpage>1</fpage>–<lpage>350</lpage>.</mixed-citation></ref><ref id="B23"><mixed-citation xmlns:xlink="http://www.w3.org/1999/xlink" xlink:type="simple">
          <person-group><name name-style="western"><surname>Sitnikova</surname><given-names>TYa</given-names></name></person-group> (<year>1991</year>) <article-title>New structure of Baikalian endemic family <tp:taxon-name><tp:taxon-name-part taxon-name-part-type="family">Baicaliidae</tp:taxon-name-part></tp:taxon-name> (<tp:taxon-name><tp:taxon-name-part taxon-name-part-type="phylum">Mollusca</tp:taxon-name-part></tp:taxon-name>, <tp:taxon-name><tp:taxon-name-part taxon-name-part-type="class">Gastropoda</tp:taxon-name-part></tp:taxon-name>, Pectinibranchia).</article-title> In: <person-group><name name-style="western"><surname>Lynevich</surname><given-names>A</given-names></name></person-group> (<role>Ed.</role>) [<trans-source xml:lang="en">Morphology and Evolution of Invertebrates</trans-source>]. <publisher-name>Nauka</publisher-name>, <publisher-loc>Novosibirsk</publisher-loc>, <fpage>281</fpage>–<lpage>295</lpage>. <comment>[In Russian]</comment></mixed-citation></ref><ref id="B25"><mixed-citation xmlns:xlink="http://www.w3.org/1999/xlink" xlink:type="simple">
          <person-group><name name-style="western"><surname>Sitnikova</surname><given-names>TYa</given-names></name><name name-style="western"><surname>Starobogatov</surname><given-names>YaI</given-names></name><name name-style="western"><surname>Shirokaya</surname><given-names>AA</given-names></name><name name-style="western"><surname>Shibanova</surname><given-names>IV</given-names></name><name name-style="western"><surname>Korobkova</surname><given-names>NV</given-names></name><name name-style="western"><surname>Adov</surname><given-names>FV</given-names></name></person-group> (<year>2004</year>) <article-title><tp:taxon-name><tp:taxon-name-part taxon-name-part-type="class">Gastropoda</tp:taxon-name-part></tp:taxon-name>.</article-title> In: <person-group><name name-style="western"><surname>Timoshkin</surname><given-names>OA</given-names></name></person-group> (<role>Ed.</role>) <source>Index of Animal Species Inhabiting Lake Baikal and its Catchment Area</source>. <publisher-name>Nauka</publisher-name>, <publisher-loc>Novosibirsk</publisher-loc>, <fpage>937</fpage>–<lpage>1002</lpage>.</mixed-citation></ref><ref id="B11"><mixed-citation xmlns:xlink="http://www.w3.org/1999/xlink" xlink:type="simple">
          <person-group><name name-style="western"><surname>Kantor</surname><given-names>YI</given-names></name><name name-style="western"><surname>Schileyko</surname><given-names>AA</given-names></name><name name-style="western"><surname>Vinarski</surname><given-names>MV</given-names></name><name name-style="western"><surname>Sysoyev</surname><given-names>AV</given-names></name></person-group> (<year>2010</year>) <source>Continental molluscs of Russia and adjacent territories. Version 2.3.1</source>. <ext-link xlink:type="simple" ext-link-type="uri" xlink:href="http://www.ruthenica.com/categorie-8.html">http://www.ruthenica.com/categorie-8.html</ext-link> [<date-in-citation content-type="access-date">2 October 2015</date-in-citation>]</mixed-citation></ref><ref id="B16"><mixed-citation xmlns:xlink="http://www.w3.org/1999/xlink" xlink:type="simple">
          <person-group><name name-style="western"><surname>Lindholm</surname><given-names>WA</given-names></name></person-group> (<year>1909</year>) <article-title>Die Mollusken des Baikal-Sees (<tp:taxon-name><tp:taxon-name-part taxon-name-part-type="class">Gastropoda</tp:taxon-name-part></tp:taxon-name> et Pelecopoda), systematisch und zoogeographisch bearbeitet. Wissenschaftliche Ergebnisse einer Zoologischen Expedition nach dem Baikal-See unter Leitung des Professors A. Korotneff in dem Jahren 1900–1902.</article-title> <source>Zoological studies Lake Baikal</source> <volume>4</volume>: <fpage>1</fpage>–<lpage>106</lpage>.</mixed-citation></ref><ref id="B24"><mixed-citation xmlns:xlink="http://www.w3.org/1999/xlink" xlink:type="simple">
          <person-group><name name-style="western"><surname>Sitnikova</surname><given-names>TYa</given-names></name><name name-style="western"><surname>Roepstorf</surname><given-names>P</given-names></name><name name-style="western"><surname>Riedel</surname><given-names>F</given-names></name></person-group> (<year>2001</year>) <article-title>Reproduction, duration of embryogenesis, egg capsules and protoconches of gastropods of the family <tp:taxon-name><tp:taxon-name-part taxon-name-part-type="family">Baicaliidae</tp:taxon-name-part></tp:taxon-name> (<tp:taxon-name><tp:taxon-name-part taxon-name-part-type="subclass">Caenogastropoda</tp:taxon-name-part></tp:taxon-name>) endemic to Lake Baikal.</article-title> <source>Malacologia</source> <volume>43</volume>: <fpage>59</fpage>–<lpage>85</lpage>.</mixed-citation></ref></ref-list></tp:taxon-treatment>
