# Supplementary material for: A new, genetically divergent species of Pseudobaikalia Lindholm, 1909 (Caenogastropoda, Baicaliidae)
Source: Zookeys. 2016 May 26;(593):1–14. doi: 10.3897/zookeys.593.8511 (PMC4926627; doi:10.3897/zookeys.593.8511)
Supplement: XML Treatment for Pseudobaikalia michelae [file zookeys.593.8511-treatment2.xml]

<!DOCTYPE tp:taxon-treatment
  PUBLIC "-//TaxonX//DTD Taxonomic Treatment Publishing DTD v0 20100105//EN" "tax-treatment-NSO.dtd">
<tp:taxon-treatment xmlns:tp="http://www.plazi.org/taxpub"><tp:treatment-meta><kwd-group><label>Taxon classification</label><kwd><named-content content-type="kingdom">Animalia</named-content></kwd><kwd><named-content content-type="order">Littorinimorpha</named-content></kwd><kwd><named-content content-type="family">Baicaliidae</named-content></kwd></kwd-group><mixed-citation publication-type="journal"><person-group><name><surname>Sitnikova</surname><given-names>Tatiana</given-names></name><name><surname>Kovalenkova</surname><given-names>Maria</given-names></name><name><surname>Peretolchina</surname><given-names>Tatiana</given-names></name><name><surname>Sherbakov</surname><given-names>Dmitry</given-names></name></person-group><article-title>A new, genetically divergent species of <italic><tp:taxon-name><tp:taxon-name-part taxon-name-part-type="genus">Pseudobaikalia</tp:taxon-name-part></tp:taxon-name></italic> Lindholm, 1909 (<tp:taxon-name><tp:taxon-name-part taxon-name-part-type="subclass">Caenogastropoda</tp:taxon-name-part></tp:taxon-name>, <tp:taxon-name><tp:taxon-name-part taxon-name-part-type="family">Baicaliidae</tp:taxon-name-part></tp:taxon-name>)</article-title><source>Zookeys</source><day>26</day><month>5</month><year>2016</year><volume>2016</volume><issue>593</issue><fpage>1</fpage><lpage>14</lpage><pub-id pub-id-type="doi">10.3897/zookeys.593.8511</pub-id></mixed-citation></tp:treatment-meta><tp:nomenclature><tp:taxon-name>
              <tp:taxon-name-part taxon-name-part-type="genus">Pseudobaikalia</tp:taxon-name-part>
              <tp:taxon-name-part taxon-name-part-type="species">michelae</tp:taxon-name-part>
              <object-id xmlns:xlink="http://www.w3.org/1999/xlink" content-type="zoobank" xlink:type="simple">http://zoobank.org/547D6538-64A8-4E90-8503-3048991BB626</object-id>
            </tp:taxon-name><tp:taxon-authority>Sitnikoiva &amp; Kovalenkova</tp:taxon-authority><tp:taxon-status xmlns:xlink="http://www.w3.org/1999/xlink" xlink:type="simple">sp. n.</tp:taxon-status><xref ref-type="fig" rid="F2">Figs 2A, B, C</xref><xref ref-type="fig" rid="F3">, 3</xref><xref ref-type="fig" rid="F4">, 4</xref><xref ref-type="fig" rid="F5">, 5</xref></tp:nomenclature><tp:treatment-sec sec-type="etymology"><title>Etymology.</title><p>The species name ‘<italic><tp:taxon-name><tp:taxon-name-part taxon-name-part-type="species">michelae</tp:taxon-name-part></tp:taxon-name></italic>’ is in honour of Ellinor Michel (<named-content xmlns:xlink="http://www.w3.org/1999/xlink" xlink:type="simple" content-type="institution" xlink:href="http://grbio.org/institution/natural-history-museum-london"><named-content xlink:type="simple" content-type="institution" xlink:href="http://grbio.org/institution/natural-history-museum"><named-content xlink:type="simple" content-type="institution" xlink:href="http://grbio.org/institution/natural-history-museum-0"><named-content xlink:type="simple" content-type="institution" xlink:href="http://grbio.org/institution/natural-history-museum-1"><named-content xlink:type="simple" content-type="institution" xlink:href="http://grbio.org/institution/natural-history-museum-2"><named-content xlink:type="simple" content-type="institution" xlink:href="http://grbio.org/institution/natural-history-museum-3">Natural History <named-content xlink:type="simple" content-type="institution" xlink:href="http://grbio.org/institution/museum-0">Museum</named-content></named-content></named-content></named-content></named-content></named-content>, London</named-content>) who has made a range of studies on gastropods inhabiting ancient lakes.</p></tp:treatment-sec><tp:treatment-sec sec-type="type material"><title>Type material.</title><p>Holotype (dry) and 2 paratypes (dry and in alcohol) from the type locality were deposited in freshwater gastropod collection of Zoological Institute <!--PageBreak--><!--PageBreak-->RAS (Saint Petersburg, Russia) and are registered under Nos. 1/522–2015 (holotype) and 2/522–2015 (paratypes). Shells of six paratypes were destroyed for dissections (to study anatomy and nucleotide sequences) with images of them given here (Fig. <xref ref-type="fig" rid="F2">2B</xref>).</p></tp:treatment-sec><tp:treatment-sec sec-type="material"><title>Additional material.</title><p>Two shells from a lot No. 1 of Zoological Institute collection with original label ‘<tp:taxon-name><tp:taxon-name-part taxon-name-part-type="genus">Leucosia</tp:taxon-name-part> <tp:taxon-name-part taxon-name-part-type="species">angarensis</tp:taxon-name-part> <tp:taxon-name-part taxon-name-part-type="infraspecific-rank">var.</tp:taxon-name-part> <tp:taxon-name-part taxon-name-part-type="variety">pulla</tp:taxon-name-part></tp:taxon-name>, Baikal, collection W. <xref ref-type="bibr" rid="B5">Dybowski 1875</xref>’; 2 specimens: south-eastern part of Lake Baikal, near Utulik settlement (<named-content xmlns:xlink="http://www.w3.org/1999/xlink" content-type="dwc:verbatimCoordinates" xlink:type="simple"><named-content content-type="geo-json" specific-use="{&#34;type&#34;:&#34;Point&#34;,&#34;coordinates&#34;:[104.088139,51.55375]}" xlink:type="simple">51°33'13.5"N, 104°05'17.3"E</named-content></named-content>), at the depth of 17–31 m, silty sand; by drag, coll. by authors 07.21.2015 (site 2); 2 shells: the same part of the lake, Murinskaya Bank (<named-content xmlns:xlink="http://www.w3.org/1999/xlink" content-type="dwc:verbatimCoordinates" xlink:type="simple"><named-content content-type="geo-json" specific-use="{&#34;type&#34;:&#34;Point&#34;,&#34;coordinates&#34;:[104.477611,51.503139]}" xlink:type="simple">51°30'11.3"N, 104°28'39.4"E</named-content></named-content>), 34–39 m depth, stones, sand, silt; by drag, coll. by authors 07.21.2015 (site 3); 7 specimens: central part of the Lake, Barguzin Bay (<named-content xmlns:xlink="http://www.w3.org/1999/xlink" content-type="dwc:verbatimCoordinates" xlink:type="simple"><named-content content-type="geo-json" specific-use="{&#34;type&#34;:&#34;Point&#34;,&#34;coordinates&#34;:[108.735389,53.309667]}" xlink:type="simple">53°18'34.8"N, 108°44'07.4"E</named-content></named-content>), at a depth of 14 m, sand and stones; by drag, coll. by authors 07.17.2015 (site 4 in Fig. <xref ref-type="fig" rid="F1">1</xref>).</p></tp:treatment-sec><tp:treatment-sec sec-type="type locality"><title>Type locality.</title><p>Kultuk Bay (southern part) of the Lake Baikal (southern Siberia), (<named-content xmlns:xlink="http://www.w3.org/1999/xlink" content-type="dwc:verbatimCoordinates" xlink:type="simple"><named-content content-type="geo-json" specific-use="{&#34;type&#34;:&#34;Point&#34;,&#34;coordinates&#34;:[103.723083,51.716639]}" xlink:type="simple">51°42'59.9"N, 103°43'23.1"E</named-content></named-content>) from 11 to 27 m depth, sand and stones, sponges (site 1, Fig. <xref ref-type="fig" rid="F1">1</xref>).</p></tp:treatment-sec><tp:treatment-sec sec-type="description"><title>Description.</title><p>(Figs <xref ref-type="fig" rid="F2">2</xref>–<xref ref-type="fig" rid="F5">5</xref>): Shell (Fig. <xref ref-type="fig" rid="F2">2A, B</xref>) grey-green or light brown, elongate-conic, smooth with 5–6 growth lines, small, up to 6.5 mm high and 3 mm wide; with 4.25–5.75 well rounded whorls, deep suture, without umbilicus; aperture elongate-oval, columellar lip slightly thickened, outer lip thin, simple or slightly rounded, basal lip rounded or slightly elongated. For shell dimensions please see Table <xref ref-type="table" rid="T2">2</xref>. Protoconch (Fig. <xref ref-type="fig" rid="F3">3C, F</xref>) discoidal, about 1.25–1.45 whorls, diameter about 500 μ, surface almost smooth, near suture with slight spiral threads or slightly reticulate. Operculum (Fig. <xref ref-type="fig" rid="F3">3A, B</xref>) flat, thin, transparent, paucispiral with 5–6 growth whorls, last half whorl weakly frilled, nucleus subcentral, attachment scar elongated oval occupies about 1/3 of operculum width.</p><fig id="F3" position="float" orientation="portrait"><label>Figure 3.</label><caption><p>Scanning electron micrographs of <italic><tp:taxon-name><tp:taxon-name-part taxon-name-part-type="genus">Pseudobaikalia</tp:taxon-name-part> <tp:taxon-name-part taxon-name-part-type="species">michelae</tp:taxon-name-part></tp:taxon-name></italic> sp. n. <bold>A, B</bold> Operculum, dorsal view to left and ventral view to right <bold>C, E</bold> Protoconch <bold>D</bold> Penis, dorsal view. Scale bars: 0.5 mm (<bold>A, B</bold>); 0.1 mm (<bold>C, D, E</bold>).</p></caption><graphic xmlns:xlink="http://www.w3.org/1999/xlink" xlink:href="zookeys-593-001-g003.jpg" position="float" orientation="portrait" xlink:type="simple" id="oo_90019.jpg"/></fig><fig id="F4" position="float" orientation="portrait"><label>Figure 4.</label><caption><p>Radular teeth of <italic><tp:taxon-name><tp:taxon-name-part taxon-name-part-type="genus">Pseudobaikalia</tp:taxon-name-part> <tp:taxon-name-part taxon-name-part-type="species">michelae</tp:taxon-name-part></tp:taxon-name></italic> sp. n. Scale bars: 10 μm (<bold>A, B, C</bold>); 30 μm (<bold>D, E</bold>).</p></caption><graphic xmlns:xlink="http://www.w3.org/1999/xlink" xlink:href="zookeys-593-001-g004.jpg" position="float" orientation="portrait" xlink:type="simple" id="oo_90020.jpg"/></fig><fig id="F5" position="float" orientation="portrait"><label>Figure 5.</label><caption><p>Genitalia of <italic><tp:taxon-name><tp:taxon-name-part taxon-name-part-type="genus">Pseudobaikalia</tp:taxon-name-part> <tp:taxon-name-part taxon-name-part-type="species">michelae</tp:taxon-name-part></tp:taxon-name></italic> sp. n. <bold>A, C</bold> Ventral and dorsal view of female genitalia <bold>B</bold> Section of capsule gland and ventral channel <bold>D</bold> Penis. Abbreviations: ag—albumen gland; cg—capsule gland; cov—coil oviduct; go—genitalia opening; vch—ventral channel; vd—vas deference. Scale bars 0.5 mm.</p></caption><graphic xmlns:xlink="http://www.w3.org/1999/xlink" xlink:href="zookeys-593-001-g005.jpg" position="float" orientation="portrait" xlink:type="simple" id="oo_90021.jpg"/></fig><table-wrap id="T2" position="float" orientation="portrait"><label>Table 2.</label><caption><p>Shell dimensions and whorl counts of type material of <italic><tp:taxon-name><tp:taxon-name-part taxon-name-part-type="genus">Pseudobaikalia</tp:taxon-name-part> <tp:taxon-name-part taxon-name-part-type="species">michelae</tp:taxon-name-part></tp:taxon-name></italic> sp. n. Abbreviation: <abbrev xmlns:xlink="http://www.w3.org/1999/xlink" xlink:type="simple">SH<def><p>—height of shell</p></def></abbrev>; <abbrev xmlns:xlink="http://www.w3.org/1999/xlink" xlink:type="simple">SW<def><p>—width of shell</p></def></abbrev>; <abbrev xmlns:xlink="http://www.w3.org/1999/xlink" xlink:type="simple">AW<def><p>—width of aperture</p></def></abbrev>; <abbrev xmlns:xlink="http://www.w3.org/1999/xlink" xlink:type="simple">AL<def><p>—length of aperture</p></def></abbrev>; <abbrev xmlns:xlink="http://www.w3.org/1999/xlink" xlink:type="simple">SpH<def><p>—height of spire</p></def></abbrev>; <abbrev xmlns:xlink="http://www.w3.org/1999/xlink" xlink:type="simple">LW<def><p>—height of last whorl</p></def></abbrev>; n—number of whorls. Measurements are in mm.</p></caption><table id="TID0EVNAG" rules="all"><tbody><tr><th rowspan="1" colspan="1">Specimen</th><th rowspan="1" colspan="1">
                      <abbrev xmlns:xlink="http://www.w3.org/1999/xlink" xlink:title="height of shell" xlink:type="simple">SH</abbrev>
                    </th><th rowspan="1" colspan="1">
                      <abbrev xmlns:xlink="http://www.w3.org/1999/xlink" xlink:title="width of shell" xlink:type="simple">SW</abbrev>
                    </th><th rowspan="1" colspan="1">
                      <abbrev xmlns:xlink="http://www.w3.org/1999/xlink" xlink:title="width of aperture" xlink:type="simple">AW</abbrev>
                    </th><th rowspan="1" colspan="1">
                      <abbrev xmlns:xlink="http://www.w3.org/1999/xlink" xlink:title="length of aperture" xlink:type="simple">AL</abbrev>
                    </th><th rowspan="1" colspan="1">
                      <abbrev xmlns:xlink="http://www.w3.org/1999/xlink" xlink:title="height of spire" xlink:type="simple">SpH</abbrev>
                    </th><th rowspan="1" colspan="1">
                      <abbrev xmlns:xlink="http://www.w3.org/1999/xlink" xlink:title="height of last whorl" xlink:type="simple">LW</abbrev>
                    </th><th rowspan="1" colspan="1">n</th></tr><tr><td rowspan="1" colspan="1">Holotype</td><td rowspan="1" colspan="1">6.33</td><td rowspan="1" colspan="1">3.40</td><td rowspan="1" colspan="1">1.90</td><td rowspan="1" colspan="1">2.60</td><td rowspan="1" colspan="1">2.13</td><td rowspan="1" colspan="1">4.20</td><td rowspan="1" colspan="1">5.5</td></tr><tr><td rowspan="1" colspan="1">Paratypes</td><td rowspan="1" colspan="1">5.72</td><td rowspan="1" colspan="1">3.04</td><td rowspan="1" colspan="1">1.65</td><td rowspan="1" colspan="1">2.52</td><td rowspan="1" colspan="1">1.55</td><td rowspan="1" colspan="1">4.17</td><td rowspan="1" colspan="1">4.5</td></tr><tr><td rowspan="1" colspan="1"/><td rowspan="1" colspan="1">5.98</td><td rowspan="1" colspan="1">2.84</td><td rowspan="1" colspan="1">1.62</td><td rowspan="1" colspan="1">2.16</td><td rowspan="1" colspan="1">2.12</td><td rowspan="1" colspan="1">3.86</td><td rowspan="1" colspan="1">5.75</td></tr><tr><td rowspan="1" colspan="1"/><td rowspan="1" colspan="1">5.64</td><td rowspan="1" colspan="1">2.86</td><td rowspan="1" colspan="1">1.61</td><td rowspan="1" colspan="1">2.32</td><td rowspan="1" colspan="1">1.93</td><td rowspan="1" colspan="1">3.71</td><td rowspan="1" colspan="1">4.75</td></tr><tr><td rowspan="1" colspan="1"/><td rowspan="1" colspan="1">5.08</td><td rowspan="1" colspan="1">2.82</td><td rowspan="1" colspan="1">1.62</td><td rowspan="1" colspan="1">2.25</td><td rowspan="1" colspan="1">1.45</td><td rowspan="1" colspan="1">3.63</td><td rowspan="1" colspan="1">4.25</td></tr><tr><td rowspan="1" colspan="1"/><td rowspan="1" colspan="1">5.70</td><td rowspan="1" colspan="1">2.93</td><td rowspan="1" colspan="1">1.71</td><td rowspan="1" colspan="1">2.26</td><td rowspan="1" colspan="1">1.90</td><td rowspan="1" colspan="1">3.80</td><td rowspan="1" colspan="1">4.5</td></tr><tr><td rowspan="1" colspan="1"/><td rowspan="1" colspan="1">5.06</td><td rowspan="1" colspan="1">2.64</td><td rowspan="1" colspan="1">1.49</td><td rowspan="1" colspan="1">2.03</td><td rowspan="1" colspan="1">1.70</td><td rowspan="1" colspan="1">3.36</td><td rowspan="1" colspan="1">5</td></tr><tr><td rowspan="1" colspan="1"/><td rowspan="1" colspan="1">4.87</td><td rowspan="1" colspan="1">2.88</td><td rowspan="1" colspan="1">1.58</td><td rowspan="1" colspan="1">1.85</td><td rowspan="1" colspan="1">1.67</td><td rowspan="1" colspan="1">3.20</td><td rowspan="1" colspan="1">3.75</td></tr><tr><td rowspan="1" colspan="1">Mean ± SD (n = 7)</td><td rowspan="1" colspan="1">5.64 ± 0.46</td><td rowspan="1" colspan="1">2.93 ± 0.24</td><td rowspan="1" colspan="1">1.66 ± 0.13</td><td rowspan="1" colspan="1">2.31 ± 0.20</td><td rowspan="1" colspan="1">1.83 ± 0.27</td><td rowspan="1" colspan="1">3.82 ± 0.30</td><td rowspan="1" colspan="1">5.05 ± 0.5</td></tr><tr><td rowspan="1" colspan="1">Shell from <named-content xmlns:xlink="http://www.w3.org/1999/xlink" content-type="dwc:institutional_code" xlink:type="simple">ZIN</named-content> collection</td><td rowspan="1" colspan="1">5.41</td><td rowspan="1" colspan="1">2.95</td><td rowspan="1" colspan="1">1.64</td><td rowspan="1" colspan="1">2.23</td><td rowspan="1" colspan="1">1.69</td><td rowspan="1" colspan="1">3.72</td><td rowspan="1" colspan="1">(3.5)</td></tr></tbody></table></table-wrap><p>Radula (Fig. <xref ref-type="fig" rid="F4">4</xref>): 580–600 μm length with 46–48 teeth rows, 30–33 of them well-formed. Central teeth square or triangular, about 15.5 μm wide, cutting edge broadly concave; central cusp absent or square formed by the merger of 2–3 cusps; lateral cusps 15–16, thin and long; basal tongue slightly convex or straight. Lateral teeth face rectangular, outer margin with concave bend, central cusp similar to lateral cusps or slightly broader, or merger of 2–3 cusps, inner and outer lateral cusps about 9–10; outer wing rather broad, straight, about two times longer than cutting edge. Inner marginal teeth with approximately 24 cusps and outer marginal teeth with approximately 16 cusps.</p><p>Body pigmented black, mantle edge light grey, ctenidium nearly 2 mm in length with 62–64 leaflets, osphradium broadly ovate, slightly narrowed in proximal end, ~ 0.5 mm length, opposite anterior part of ctenidium, a little deeper than mantle fold.</p></tp:treatment-sec><tp:treatment-sec sec-type="description"><title>Reproductive system.</title><p>Male with small bean prostate gland (Figs <xref ref-type="fig" rid="F5">5D</xref>, <xref ref-type="fig" rid="F3">3D</xref>), anterior and posterior vas deferens close together in middle part of prostate, penis light grey, muscular, elongated, with thin glandulous often non-visible fold, gradually tapering with short and small papilla. Female coiled oviduct with one spiral, loop grey pigmented with two ‘tube-like evaginations’ (Fig. <xref ref-type="fig" rid="F4">4A–C</xref>).</p></tp:treatment-sec><tp:treatment-sec sec-type="ecology"><title>Ecology.</title><p>
              <italic><tp:taxon-name><tp:taxon-name-part taxon-name-part-type="genus">Pseudobaikalia</tp:taxon-name-part> <tp:taxon-name-part taxon-name-part-type="species">michelae</tp:taxon-name-part></tp:taxon-name></italic> sp. n. was found on heterogeneous (stones, sand, and silt) or soft sediments at depth zone ranging from 11 to 39 m in southern, east-southern and <!--PageBreak--><!--PageBreak-->central-eastern parts of Lake Baikal. At the type locality <italic><tp:taxon-name><tp:taxon-name-part taxon-name-part-type="genus">Pseudobaikalia</tp:taxon-name-part> <tp:taxon-name-part taxon-name-part-type="species">michelae</tp:taxon-name-part></tp:taxon-name></italic> sp. n. was sympatric with three other species of baicaliids: <italic><tp:taxon-name><tp:taxon-name-part taxon-name-part-type="genus">Godlewskia</tp:taxon-name-part> <tp:taxon-name-part taxon-name-part-type="species">pulchella</tp:taxon-name-part></tp:taxon-name></italic> (Dybowski, 1875), <italic><tp:taxon-name><tp:taxon-name-part taxon-name-part-type="genus">Korotnewia</tp:taxon-name-part> <tp:taxon-name-part taxon-name-part-type="species">semenkewitschi</tp:taxon-name-part></tp:taxon-name></italic> Lindholm, 1909, and <italic><tp:taxon-name><tp:taxon-name-part taxon-name-part-type="genus">Teratobaikalia</tp:taxon-name-part> <tp:taxon-name-part taxon-name-part-type="species">duthiersii</tp:taxon-name-part></tp:taxon-name></italic> Dybowski, 1875. Eleven baicaliids including <italic><tp:taxon-name><tp:taxon-name-part taxon-name-part-type="genus">Pseudobaikalia</tp:taxon-name-part> <tp:taxon-name-part taxon-name-part-type="species">michelae</tp:taxon-name-part></tp:taxon-name></italic> sp. n. and three species of the genus <italic><tp:taxon-name><tp:taxon-name-part taxon-name-part-type="genus">Pseudobaikalia</tp:taxon-name-part></tp:taxon-name></italic>: <italic><tp:taxon-name><tp:taxon-name-part taxon-name-part-type="genus">Pseudobaikalia</tp:taxon-name-part> <tp:taxon-name-part taxon-name-part-type="species">contabulata</tp:taxon-name-part></tp:taxon-name></italic>, <italic><tp:taxon-name><tp:taxon-name-part taxon-name-part-type="genus">Pseudobaikalia</tp:taxon-name-part> <tp:taxon-name-part taxon-name-part-type="species">pulla</tp:taxon-name-part></tp:taxon-name></italic>, and <italic><tp:taxon-name><tp:taxon-name-part taxon-name-part-type="genus">Pseudobaikalia</tp:taxon-name-part> <tp:taxon-name-part taxon-name-part-type="species">zachwatkini</tp:taxon-name-part></tp:taxon-name></italic> were collected together at sites 2 and 4 (Fig. <xref ref-type="fig" rid="F1">1</xref>); ten baicaliids were registered at site 3 (Fig. <xref ref-type="fig" rid="F1">1</xref>), including the species, <italic><tp:taxon-name><tp:taxon-name-part taxon-name-part-type="genus">Pseudobaikalia</tp:taxon-name-part> <tp:taxon-name-part taxon-name-part-type="species">contabulata</tp:taxon-name-part></tp:taxon-name></italic> and <italic><tp:taxon-name><tp:taxon-name-part taxon-name-part-type="genus">Pseudobaikalia</tp:taxon-name-part> <tp:taxon-name-part taxon-name-part-type="species">zachwatkini</tp:taxon-name-part></tp:taxon-name></italic>.</p></tp:treatment-sec><tp:treatment-sec sec-type="remarks"><title>Remarks.</title><p>The genus <italic><tp:taxon-name><tp:taxon-name-part taxon-name-part-type="genus">Pseudobaikalia</tp:taxon-name-part></tp:taxon-name></italic> includes seven mainly shallow water species (Fig. <xref ref-type="fig" rid="F2">2D–K</xref>); some of them were found down to 100 or 200 m depth. Two species <italic><tp:taxon-name><tp:taxon-name-part taxon-name-part-type="genus">Pseudobaikalia</tp:taxon-name-part> <tp:taxon-name-part taxon-name-part-type="species">jentteriana</tp:taxon-name-part></tp:taxon-name></italic> and <italic><tp:taxon-name><tp:taxon-name-part taxon-name-part-type="genus">Pseudobaikalia</tp:taxon-name-part> <tp:taxon-name-part taxon-name-part-type="species">cancellata</tp:taxon-name-part></tp:taxon-name></italic> were found only in the northern part of the lake, <italic><tp:taxon-name><tp:taxon-name-part taxon-name-part-type="genus">Pseudobaikalia</tp:taxon-name-part> <tp:taxon-name-part taxon-name-part-type="species">elegantula</tp:taxon-name-part></tp:taxon-name></italic> inhabits the northern and central parts of the lake, and three other species <italic><tp:taxon-name><tp:taxon-name-part taxon-name-part-type="genus">Pseudobaikalia</tp:taxon-name-part> <tp:taxon-name-part taxon-name-part-type="species">zachwatkini</tp:taxon-name-part></tp:taxon-name></italic>, <italic><tp:taxon-name><tp:taxon-name-part taxon-name-part-type="genus">Pseudobaikalia</tp:taxon-name-part> <tp:taxon-name-part taxon-name-part-type="species">pulla</tp:taxon-name-part></tp:taxon-name></italic>, and <italic><tp:taxon-name><tp:taxon-name-part taxon-name-part-type="genus">Pseudobaikalia</tp:taxon-name-part> <tp:taxon-name-part taxon-name-part-type="species">contabulata</tp:taxon-name-part></tp:taxon-name></italic> are found in a range of locations throughout of Baikal, and are sympatric to <italic><tp:taxon-name><tp:taxon-name-part taxon-name-part-type="genus">Pseudobaikalia</tp:taxon-name-part> <tp:taxon-name-part taxon-name-part-type="species">michelae</tp:taxon-name-part></tp:taxon-name></italic> sp. n.</p><p>The shells of <italic><tp:taxon-name><tp:taxon-name-part taxon-name-part-type="genus">Pseudobaikalia</tp:taxon-name-part> <tp:taxon-name-part taxon-name-part-type="species">jentteriana</tp:taxon-name-part></tp:taxon-name></italic> (Fig. <xref ref-type="fig" rid="F2">2E</xref>) and <italic><tp:taxon-name><tp:taxon-name-part taxon-name-part-type="genus">Pseudobaikalia</tp:taxon-name-part> <tp:taxon-name-part taxon-name-part-type="species">pulla</tp:taxon-name-part> <tp:taxon-name-part taxon-name-part-type="subspecies">pulla</tp:taxon-name-part></tp:taxon-name></italic> (Fig. <xref ref-type="fig" rid="F2">2F</xref>) are smooth as in the new species, while the other <italic><tp:taxon-name><tp:taxon-name-part taxon-name-part-type="genus">Pseudobaikalia</tp:taxon-name-part></tp:taxon-name></italic> have transverse ribs or lirae. The shell of <italic><tp:taxon-name><tp:taxon-name-part taxon-name-part-type="genus">Pseudobaikalia</tp:taxon-name-part> <tp:taxon-name-part taxon-name-part-type="species">pulla</tp:taxon-name-part> <tp:taxon-name-part taxon-name-part-type="subspecies">tenuicosta</tp:taxon-name-part></tp:taxon-name></italic> (from the northern part of Lake Baikal) has slightly raised ribs. Both subspecies of <italic><tp:taxon-name><tp:taxon-name-part taxon-name-part-type="genus">Pseudobaikalia</tp:taxon-name-part> <tp:taxon-name-part taxon-name-part-type="species">pulla</tp:taxon-name-part></tp:taxon-name></italic> have an operculum equal to aperture size (Fig. <xref ref-type="fig" rid="F2">2F–G</xref>), but the operculum of other species including <italic><tp:taxon-name><tp:taxon-name-part taxon-name-part-type="genus">Pseudobaikalia</tp:taxon-name-part> <tp:taxon-name-part taxon-name-part-type="species">michelae</tp:taxon-name-part></tp:taxon-name></italic> sp. n. is smaller than aperture. The new species is most similar to <italic><tp:taxon-name><tp:taxon-name-part taxon-name-part-type="genus">Pseudobaikalia</tp:taxon-name-part> <tp:taxon-name-part taxon-name-part-type="species">jentteriana</tp:taxon-name-part></tp:taxon-name></italic> in its size and smooth shell but differs in colour (<italic><tp:taxon-name><tp:taxon-name-part taxon-name-part-type="genus">Pseudobaikalia</tp:taxon-name-part> <tp:taxon-name-part taxon-name-part-type="species">jentteriana</tp:taxon-name-part></tp:taxon-name></italic> has light brown shell and body) and in the morphology of the female gonoduct (in <italic><tp:taxon-name><tp:taxon-name-part taxon-name-part-type="genus">Pseudobaikalia</tp:taxon-name-part> <tp:taxon-name-part taxon-name-part-type="species">jentteriana</tp:taxon-name-part></tp:taxon-name></italic> the oviduct loop is wider and includes 3–4 ‘tube-like evaginations’); the penis of <italic><tp:taxon-name><tp:taxon-name-part taxon-name-part-type="genus">Pseudobaikalia</tp:taxon-name-part> <tp:taxon-name-part taxon-name-part-type="species">jentteriana</tp:taxon-name-part></tp:taxon-name></italic> has not been investigated yet (<xref ref-type="bibr" rid="B23">Sitnikova 1991</xref>). The new species is similar to young <italic><tp:taxon-name><tp:taxon-name-part taxon-name-part-type="genus">Parabaikalia</tp:taxon-name-part> <tp:taxon-name-part taxon-name-part-type="species">elata</tp:taxon-name-part></tp:taxon-name></italic> (Dybowski, 1975) in the shape of shell and aperture (Fig. <xref ref-type="fig" rid="F2">2I</xref>), but differs in adult shell size and the length of oviduct loop. <italic><tp:taxon-name><tp:taxon-name-part taxon-name-part-type="genus">Parabaikalia</tp:taxon-name-part> <tp:taxon-name-part taxon-name-part-type="species">elata</tp:taxon-name-part></tp:taxon-name></italic> is partially sympatric to a new species, they co-occur at sites 3 and 4 (Fig. <xref ref-type="fig" rid="F1">1</xref>), and thus it was included into molecular analyses (Fig. <xref ref-type="fig" rid="F6">6</xref>, Table <xref ref-type="table" rid="T3">3</xref>).</p><fig id="F6" position="float" orientation="portrait"><label>Figure 6.</label><caption><p>Phylogram derived from Bayesian analysis of combined <abbrev xmlns:xlink="http://www.w3.org/1999/xlink" xlink:title="cytochrome c oxidase subunit I" xlink:type="simple">CO1</abbrev>, 16S DNA and ATPase α gene intron sequences. Values at nodes represent posterior probabilities. The scale bar represents the branch length as a measure of substitution per site.</p></caption><graphic xmlns:xlink="http://www.w3.org/1999/xlink" xlink:href="zookeys-593-001-g006.jpg" position="float" orientation="portrait" xlink:type="simple" id="oo_90022.jpg"/></fig><table-wrap id="T3" position="float" orientation="portrait"><label>Table 3.</label><caption><p>Mean (uncorrected) <abbrev xmlns:xlink="http://www.w3.org/1999/xlink" xlink:title="cytochrome c oxidase subunit I" xlink:type="simple">CO1</abbrev> (lower triangle) and intron ATP α (upper triangle) distances between <italic><tp:taxon-name><tp:taxon-name-part taxon-name-part-type="genus">Pseudobaikalia</tp:taxon-name-part> <tp:taxon-name-part taxon-name-part-type="species">michelae</tp:taxon-name-part></tp:taxon-name></italic> sp. n. and other investigated species.</p></caption><table id="TID0EB2AG" rules="all"><tbody><tr><th rowspan="1" colspan="1">Taxon</th><th rowspan="1" colspan="1">
              <italic><tp:taxon-name><tp:taxon-name-part taxon-name-part-type="genus">Parabaikalia</tp:taxon-name-part> <tp:taxon-name-part taxon-name-part-type="species">elata</tp:taxon-name-part></tp:taxon-name></italic>
            </th><th rowspan="1" colspan="1">
              <italic><tp:taxon-name><tp:taxon-name-part taxon-name-part-type="genus">Pseudobaikalia</tp:taxon-name-part> <tp:taxon-name-part taxon-name-part-type="species">contabulata</tp:taxon-name-part></tp:taxon-name></italic>
            </th><th rowspan="1" colspan="1">
              <italic><tp:taxon-name><tp:taxon-name-part taxon-name-part-type="genus">Pseudobaikalia</tp:taxon-name-part> <tp:taxon-name-part taxon-name-part-type="species">pulla</tp:taxon-name-part> <tp:taxon-name-part taxon-name-part-type="subspecies">pulla</tp:taxon-name-part></tp:taxon-name></italic>
            </th><th rowspan="1" colspan="1">
              <italic><tp:taxon-name><tp:taxon-name-part taxon-name-part-type="genus">Pseudobaikalia</tp:taxon-name-part> <tp:taxon-name-part taxon-name-part-type="species">pulla</tp:taxon-name-part> <tp:taxon-name-part taxon-name-part-type="subspecies">tenuicosta</tp:taxon-name-part></tp:taxon-name></italic>
            </th><th rowspan="1" colspan="1">
              <italic><tp:taxon-name><tp:taxon-name-part taxon-name-part-type="genus">Pseudobaikalia</tp:taxon-name-part> <tp:taxon-name-part taxon-name-part-type="species">jentteriana</tp:taxon-name-part></tp:taxon-name></italic>
            </th><th rowspan="1" colspan="1">
              <italic><tp:taxon-name><tp:taxon-name-part taxon-name-part-type="genus">Pseudobaikalia</tp:taxon-name-part> <tp:taxon-name-part taxon-name-part-type="species">zachwatkini</tp:taxon-name-part></tp:taxon-name></italic>
            </th><th rowspan="1" colspan="1">
              <italic><tp:taxon-name><tp:taxon-name-part taxon-name-part-type="genus">Pseudobaikalia</tp:taxon-name-part> <tp:taxon-name-part taxon-name-part-type="species">michelae</tp:taxon-name-part></tp:taxon-name></italic> sp. n.</th></tr><tr><td rowspan="1" colspan="1">
              <italic><tp:taxon-name><tp:taxon-name-part taxon-name-part-type="genus">Parabaikalia</tp:taxon-name-part> <tp:taxon-name-part taxon-name-part-type="species">elata</tp:taxon-name-part></tp:taxon-name></italic>
            </td><td rowspan="1" colspan="1"/><td rowspan="1" colspan="1">0.015</td><td rowspan="1" colspan="1">0.022</td><td rowspan="1" colspan="1">0.023</td><td rowspan="1" colspan="1">0.014</td><td rowspan="1" colspan="1">0.015</td><td rowspan="1" colspan="1">0.013</td></tr><tr><td rowspan="1" colspan="1">
              <italic><tp:taxon-name><tp:taxon-name-part taxon-name-part-type="genus">Pseudobaikalia</tp:taxon-name-part> <tp:taxon-name-part taxon-name-part-type="species">contabulata</tp:taxon-name-part></tp:taxon-name></italic>
            </td><td rowspan="1" colspan="1">0.057</td><td rowspan="1" colspan="1"/><td rowspan="1" colspan="1">0.029</td><td rowspan="1" colspan="1">0.030</td><td rowspan="1" colspan="1">0.021</td><td rowspan="1" colspan="1">0.022</td><td rowspan="1" colspan="1">0.020</td></tr><tr><td rowspan="1" colspan="1">
              <italic><tp:taxon-name><tp:taxon-name-part taxon-name-part-type="genus">Pseudobaikalia</tp:taxon-name-part> <tp:taxon-name-part taxon-name-part-type="species">pulla</tp:taxon-name-part> <tp:taxon-name-part taxon-name-part-type="subspecies">pulla</tp:taxon-name-part></tp:taxon-name></italic>
            </td><td rowspan="1" colspan="1">0.036</td><td rowspan="1" colspan="1">0.060</td><td rowspan="1" colspan="1"/><td rowspan="1" colspan="1">0.010</td><td rowspan="1" colspan="1">0.010</td><td rowspan="1" colspan="1">0.011</td><td rowspan="1" colspan="1">0.013</td></tr><tr><td rowspan="1" colspan="1">
              <italic><tp:taxon-name><tp:taxon-name-part taxon-name-part-type="genus">Pseudobaikalia</tp:taxon-name-part> <tp:taxon-name-part taxon-name-part-type="species">pulla</tp:taxon-name-part> <tp:taxon-name-part taxon-name-part-type="subspecies">tenuicosta</tp:taxon-name-part></tp:taxon-name></italic>
            </td><td rowspan="1" colspan="1">0.036</td><td rowspan="1" colspan="1">0.055</td><td rowspan="1" colspan="1">0.006</td><td rowspan="1" colspan="1"/><td rowspan="1" colspan="1">0.011</td><td rowspan="1" colspan="1">0.012</td><td rowspan="1" colspan="1">0.014</td></tr><tr><td rowspan="1" colspan="1">
              <italic><tp:taxon-name><tp:taxon-name-part taxon-name-part-type="genus">Pseudobaikalia</tp:taxon-name-part> <tp:taxon-name-part taxon-name-part-type="species">jentteriana</tp:taxon-name-part></tp:taxon-name></italic>
            </td><td rowspan="1" colspan="1">0.057</td><td rowspan="1" colspan="1">0.009</td><td rowspan="1" colspan="1">0.059</td><td rowspan="1" colspan="1">0.052</td><td rowspan="1" colspan="1"/><td rowspan="1" colspan="1">0.004</td><td rowspan="1" colspan="1">0.007</td></tr><tr><td rowspan="1" colspan="1">
              <italic><tp:taxon-name><tp:taxon-name-part taxon-name-part-type="genus">Pseudobaikalia</tp:taxon-name-part> <tp:taxon-name-part taxon-name-part-type="species">zachwatkini</tp:taxon-name-part></tp:taxon-name></italic>
            </td><td rowspan="1" colspan="1">0.039</td><td rowspan="1" colspan="1">0.050</td><td rowspan="1" colspan="1">0.040</td><td rowspan="1" colspan="1">0.038</td><td rowspan="1" colspan="1">0.047</td><td rowspan="1" colspan="1"/><td rowspan="1" colspan="1">0.007</td></tr><tr><td rowspan="1" colspan="1">
              <italic><tp:taxon-name><tp:taxon-name-part taxon-name-part-type="genus">Pseudobaikalia</tp:taxon-name-part> <tp:taxon-name-part taxon-name-part-type="species">michelae</tp:taxon-name-part></tp:taxon-name></italic> sp. n.</td><td rowspan="1" colspan="1">0.078</td><td rowspan="1" colspan="1">0.048</td><td rowspan="1" colspan="1">0.070</td><td rowspan="1" colspan="1">0.067</td><td rowspan="1" colspan="1">0.048</td><td rowspan="1" colspan="1">0.074</td><td rowspan="1" colspan="1"/></tr></tbody></table></table-wrap><!--PageBreak--><!--PageBreak--></tp:treatment-sec><tp:treatment-sec sec-type="Molecular phylogeny"><title>Molecular phylogeny.</title><p>Six specimens of <italic><tp:taxon-name><tp:taxon-name-part taxon-name-part-type="genus">Pseudobaikalia</tp:taxon-name-part> <tp:taxon-name-part taxon-name-part-type="species">michelae</tp:taxon-name-part></tp:taxon-name></italic> sp. n. and thirteen specimens of sister species were analyzed using nucleotide sequences from the mitochondrial genes <abbrev xmlns:xlink="http://www.w3.org/1999/xlink" xlink:title="cytochrome c oxidase subunit I" xlink:type="simple">CO1</abbrev>, <abbrev xmlns:xlink="http://www.w3.org/1999/xlink" xlink:title="mitochondrial small subunit rDNA" xlink:type="simple">mtSSU</abbrev> rDNA and nuclear ATPase α intron segment.</p><p>JModelTest selected GTR + I + gamma for each <abbrev xmlns:xlink="http://www.w3.org/1999/xlink" xlink:title="cytochrome c oxidase subunit I" xlink:type="simple">CO1</abbrev> codon positions separately HKY + I for <abbrev xmlns:xlink="http://www.w3.org/1999/xlink" xlink:title="mitochondrial small subunit rDNA" xlink:type="simple">mtSSU</abbrev> rDNA and HKY nucleotide substitution model for intron dataset as the best fit using the Bayesian Information Criterion.</p><p>Sequences of <italic><tp:taxon-name><tp:taxon-name-part taxon-name-part-type="genus">Pseudobaikalia</tp:taxon-name-part> <tp:taxon-name-part taxon-name-part-type="species">michelae</tp:taxon-name-part></tp:taxon-name></italic> sp. n. cluster in the well-supported clade (posterior probability = 1.00) (Fig. <xref ref-type="fig" rid="F6">6</xref>). The average mutation distance from the new species to the other <italic><tp:taxon-name><tp:taxon-name-part taxon-name-part-type="genus">Pseudobaikalia</tp:taxon-name-part></tp:taxon-name></italic> species was found to be appropriate for species-level distinction: 6.4 ± 1.3%, 2.1 ± 0.2% and 2.1 ± 0.6% for the mitochondrial <abbrev xmlns:xlink="http://www.w3.org/1999/xlink" xlink:title="cytochrome c oxidase subunit I" xlink:type="simple">CO1</abbrev> and <abbrev xmlns:xlink="http://www.w3.org/1999/xlink" xlink:title="mitochondrial small subunit rDNA" xlink:type="simple">mtSSU</abbrev> rDNA and the nuclear marker, respectively. Interspecies genetic distances are known for other taxa within this family, which can be non-monophyletic.</p><p>The lowest mitochondrial genetic distance between <italic><tp:taxon-name><tp:taxon-name-part taxon-name-part-type="genus">Pseudobaikalia</tp:taxon-name-part> <tp:taxon-name-part taxon-name-part-type="species">contabulata</tp:taxon-name-part></tp:taxon-name></italic> and <italic><tp:taxon-name><tp:taxon-name-part taxon-name-part-type="genus">Pseudobaikalia</tp:taxon-name-part> <tp:taxon-name-part taxon-name-part-type="species">jentteriana</tp:taxon-name-part></tp:taxon-name></italic> are comparable to the distances between representatives of subspecies of <italic><tp:taxon-name><tp:taxon-name-part taxon-name-part-type="genus">Pseudobaikalia</tp:taxon-name-part> <tp:taxon-name-part taxon-name-part-type="species">pulla</tp:taxon-name-part></tp:taxon-name></italic>. They both are about 2% for <abbrev xmlns:xlink="http://www.w3.org/1999/xlink" xlink:title="cytochrome c oxidase subunit I" xlink:type="simple">CO1</abbrev> and 0.03% for <abbrev xmlns:xlink="http://www.w3.org/1999/xlink" xlink:title="mitochondrial small subunit rDNA" xlink:type="simple">mtSSU</abbrev> rDNA. As for the <abbrev xmlns:xlink="http://www.w3.org/1999/xlink" xlink:title="cytochrome c oxidase subunit I" xlink:type="simple">CO1</abbrev> data, <!--PageBreak--><italic><tp:taxon-name><tp:taxon-name-part taxon-name-part-type="genus">Pseudobaikalia</tp:taxon-name-part> <tp:taxon-name-part taxon-name-part-type="species">michelae</tp:taxon-name-part></tp:taxon-name></italic> sp. n. appears to be the sister group to <italic><tp:taxon-name><tp:taxon-name-part taxon-name-part-type="genus">Pseudobaikalia</tp:taxon-name-part> <tp:taxon-name-part taxon-name-part-type="species">contabulata</tp:taxon-name-part></tp:taxon-name></italic> and <italic><tp:taxon-name><tp:taxon-name-part taxon-name-part-type="genus">Pseudobaikalia</tp:taxon-name-part> <tp:taxon-name-part taxon-name-part-type="species">jentteriana</tp:taxon-name-part></tp:taxon-name></italic> with 4.8% of base substitutions. The minimum genetic distances in case of the intron of <italic><tp:taxon-name><tp:taxon-name-part taxon-name-part-type="genus">Pseudobaikalia</tp:taxon-name-part> <tp:taxon-name-part taxon-name-part-type="species">michelae</tp:taxon-name-part></tp:taxon-name></italic> sp. n. is 0.7% to the two species: <italic><tp:taxon-name><tp:taxon-name-part taxon-name-part-type="genus">Pseudobaikalia</tp:taxon-name-part> <tp:taxon-name-part taxon-name-part-type="species">jentteriana</tp:taxon-name-part></tp:taxon-name></italic> and <italic><tp:taxon-name><tp:taxon-name-part taxon-name-part-type="genus">Pseudobaikalia</tp:taxon-name-part> <tp:taxon-name-part taxon-name-part-type="species">zachwatkini</tp:taxon-name-part></tp:taxon-name></italic> (Table <xref ref-type="table" rid="T3">3</xref>). Moreover, there is an important higher-level character difference in the new species sequence profile as all intron sequences of <italic><tp:taxon-name><tp:taxon-name-part taxon-name-part-type="genus">Pseudobaikalia</tp:taxon-name-part> <tp:taxon-name-part taxon-name-part-type="species">michelae</tp:taxon-name-part></tp:taxon-name></italic> sp. n. had a relatively large (57 BP) deletion.</p></tp:treatment-sec><tp:treatment-sec><!--Section generated to contain objects referenced in tp:taxon-treatment.--><fig id="F2" position="float" orientation="portrait"><label>Figure 2.</label><caption><p>Shells of the type specimens of <italic><tp:taxon-name><tp:taxon-name-part taxon-name-part-type="genus">Pseudobaikalia</tp:taxon-name-part> <tp:taxon-name-part taxon-name-part-type="species">michelae</tp:taxon-name-part></tp:taxon-name></italic> sp. n. and syntypes of other species of <italic><tp:taxon-name><tp:taxon-name-part taxon-name-part-type="genus">Pseudobaikalia</tp:taxon-name-part></tp:taxon-name></italic> genus from <named-content xmlns:xlink="http://www.w3.org/1999/xlink" content-type="dwc:institutional_code" xlink:type="simple">ZIN</named-content> collection. <bold>A</bold> Holotype <italic><tp:taxon-name><tp:taxon-name-part taxon-name-part-type="genus">Pseudobaikalia</tp:taxon-name-part> <tp:taxon-name-part taxon-name-part-type="species">michelae</tp:taxon-name-part></tp:taxon-name></italic> sp. n. <bold>B</bold> Paratypes <italic><tp:taxon-name><tp:taxon-name-part taxon-name-part-type="genus">Pseudobaikalia</tp:taxon-name-part> <tp:taxon-name-part taxon-name-part-type="species">michelae</tp:taxon-name-part></tp:taxon-name></italic> sp. n. used for analyses <bold>C</bold> <italic><tp:taxon-name><tp:taxon-name-part taxon-name-part-type="genus">Pseudobaikalia</tp:taxon-name-part> <tp:taxon-name-part taxon-name-part-type="species">michelae</tp:taxon-name-part></tp:taxon-name></italic> sp. n. (=<tp:taxon-name><tp:taxon-name-part taxon-name-part-type="genus">Leucosia</tp:taxon-name-part> <tp:taxon-name-part taxon-name-part-type="species">angarensis</tp:taxon-name-part> <tp:taxon-name-part taxon-name-part-type="infraspecific-rank">var.</tp:taxon-name-part> <tp:taxon-name-part taxon-name-part-type="variety">pulla</tp:taxon-name-part></tp:taxon-name>, det. Dybowski, No. 1) <bold>D</bold> <italic><tp:taxon-name><tp:taxon-name-part taxon-name-part-type="genus">Pseudobaikalia</tp:taxon-name-part> <tp:taxon-name-part taxon-name-part-type="species">elegantula</tp:taxon-name-part></tp:taxon-name></italic> (No. 2) <bold>E</bold> <italic><tp:taxon-name><tp:taxon-name-part taxon-name-part-type="genus">Pseudobaikalia</tp:taxon-name-part> <tp:taxon-name-part taxon-name-part-type="species">jentteriana</tp:taxon-name-part></tp:taxon-name></italic> (No. 1) <bold>F</bold> <italic><tp:taxon-name><tp:taxon-name-part taxon-name-part-type="genus">Pseudobaikalia</tp:taxon-name-part> <tp:taxon-name-part taxon-name-part-type="species">pulla</tp:taxon-name-part> <tp:taxon-name-part taxon-name-part-type="subspecies">pulla</tp:taxon-name-part></tp:taxon-name></italic> (No. 1) <bold>G</bold> <italic><tp:taxon-name><tp:taxon-name-part taxon-name-part-type="genus">Pseudobaikalia</tp:taxon-name-part> <tp:taxon-name-part taxon-name-part-type="species">pulla</tp:taxon-name-part> <tp:taxon-name-part taxon-name-part-type="subspecies">tenuicosta</tp:taxon-name-part></tp:taxon-name></italic> (No.1) <bold>H</bold> <italic><tp:taxon-name><tp:taxon-name-part taxon-name-part-type="genus">Pseudobaikalia</tp:taxon-name-part> <tp:taxon-name-part taxon-name-part-type="species">zachwatkini</tp:taxon-name-part></tp:taxon-name></italic> (No. 1) <bold>I</bold> <italic><tp:taxon-name><tp:taxon-name-part taxon-name-part-type="genus">Parabaikalia</tp:taxon-name-part> <tp:taxon-name-part taxon-name-part-type="species">elata</tp:taxon-name-part></tp:taxon-name></italic> (=<italic><tp:taxon-name><tp:taxon-name-part taxon-name-part-type="genus">Baikalia</tp:taxon-name-part> <tp:taxon-name-part taxon-name-part-type="species">angarensis</tp:taxon-name-part> <tp:taxon-name-part taxon-name-part-type="subspecies">elata</tp:taxon-name-part></tp:taxon-name></italic>, No.1) <bold>J</bold> <italic><tp:taxon-name><tp:taxon-name-part taxon-name-part-type="genus">Pseudobaikalia</tp:taxon-name-part> <tp:taxon-name-part taxon-name-part-type="species">cancellata</tp:taxon-name-part></tp:taxon-name></italic> (No. 1) <bold>K</bold> <italic><tp:taxon-name><tp:taxon-name-part taxon-name-part-type="genus">Pseudobaikalia</tp:taxon-name-part> <tp:taxon-name-part taxon-name-part-type="species">contabulata</tp:taxon-name-part></tp:taxon-name></italic> (No. 1). Scale bar 1 mm.</p></caption><graphic xmlns:xlink="http://www.w3.org/1999/xlink" xlink:href="zookeys-593-001-g002.jpg" position="float" orientation="portrait" xlink:type="simple" id="oo_90018.jpg"/></fig><fig id="F1" position="float" orientation="portrait"><label>Figure 1.</label><caption><p>The location of <italic><tp:taxon-name><tp:taxon-name-part taxon-name-part-type="genus">Pseudobaikalia</tp:taxon-name-part> <tp:taxon-name-part taxon-name-part-type="species">michelae</tp:taxon-name-part></tp:taxon-name></italic> sp. n. sampling sites in Lake Baikal. Site numbers correspond to <bold>1</bold> Kultuk Bay <bold>2</bold> near Utulik settlement <bold>3</bold> Murinskaya Bank <bold>4</bold> Barguzin Bay.</p></caption><graphic xmlns:xlink="http://www.w3.org/1999/xlink" xlink:href="zookeys-593-001-g001.jpg" position="float" orientation="portrait" xlink:type="simple" id="oo_90017.jpg"/></fig></tp:treatment-sec><ref-list><ref id="B5"><mixed-citation xmlns:xlink="http://www.w3.org/1999/xlink" xlink:type="simple">
          <person-group><name name-style="western"><surname>Dybowski</surname><given-names>W</given-names></name></person-group> (<year>1875</year>) <article-title>Die Gastropoden – Fauna des Baikal-Sees, anatomisch und systematisch bearbeitet.</article-title> <source>Memories de L’Academie Imperiale des Sciences de St. Petersbourg</source> <volume>22</volume>: <fpage>1</fpage>–<lpage>73</lpage>.</mixed-citation></ref><ref id="B23"><mixed-citation xmlns:xlink="http://www.w3.org/1999/xlink" xlink:type="simple">
          <person-group><name name-style="western"><surname>Sitnikova</surname><given-names>TYa</given-names></name></person-group> (<year>1991</year>) <article-title>New structure of Baikalian endemic family <tp:taxon-name><tp:taxon-name-part taxon-name-part-type="family">Baicaliidae</tp:taxon-name-part></tp:taxon-name> (<tp:taxon-name><tp:taxon-name-part taxon-name-part-type="phylum">Mollusca</tp:taxon-name-part></tp:taxon-name>, <tp:taxon-name><tp:taxon-name-part taxon-name-part-type="class">Gastropoda</tp:taxon-name-part></tp:taxon-name>, Pectinibranchia).</article-title> In: <person-group><name name-style="western"><surname>Lynevich</surname><given-names>A</given-names></name></person-group> (<role>Ed.</role>) [<trans-source xml:lang="en">Morphology and Evolution of Invertebrates</trans-source>]. <publisher-name>Nauka</publisher-name>, <publisher-loc>Novosibirsk</publisher-loc>, <fpage>281</fpage>–<lpage>295</lpage>. <comment>[In Russian]</comment></mixed-citation></ref></ref-list></tp:taxon-treatment>
